# Supplementary material for: Initial Exploration of the In Vitro Activation of GLP-1 and GIP Receptors and Pancreatic Islet Cell Protection by Salmon-Derived Bioactive Peptides
Source: Mar Drugs. 2024 Oct 30;22(11):490. doi: 10.3390/md22110490 (PMC11595994; doi:10.3390/md22110490)
Supplement: Supplementary file 1 [file marinedrugs-22-00490-s001.zip]

Archive with 1 entries (1 files):
- marinedrugs-3220309-supplementary.pdf
